# Supplementary material for: Dysfunction of Gpl1–Gih35–Wdr83 Complex in S. pombe Affects the Splicing of DNA Damage Repair Factors Resulting in Increased Sensitivity to DNA Damage
Source: Int J Mol Sci. 2024 Apr 10;25(8):4192. doi: 10.3390/ijms25084192 (PMC11049892; doi:10.3390/ijms25084192)
Supplement: Supplementary file 1 [file ijms-25-04192-s001.zip]

Archive with 2 entries (2 files):
- Figure S1.pptx
- Table S1.xlsx
