# Supplementary material for: Dysfunction of Gpl1–Gih35–Wdr83 Complex in S. pombe Affects the Splicing of DNA Damage Repair Factors Resulting in Increased Sensitivity to DNA Damage
Source: Int J Mol Sci. 2024 Apr 10;25(8):4192. doi: 10.3390/ijms25084192 (PMC11049892; doi:10.3390/ijms25084192)
Supplement: Supplementary file 1 [file ijms-25-04192-s001.zip › Table S1.xlsx]

## Sheet: Strains
Strains used in the study:
Strain	Genotype
wt	h- leu1-32 ura4-D18 ade6-M210
gpl1D	h- leu-1-32 ura4-D18 ade6-M210 gpl1::natMX4
gih35D	h- leu-1-32 ura4-D18 ade6-M210 gih35::natMX4
wdr83D	h- leu-1-32 ura4-D18 ade6-M210 wdr83::natMX4
gpl1D gih35D	h- leu-1-32 ura4-D18 ade6-M210 gpl1::natMX4 gih35::hphMX4
gpl1D wdr83D	h- leu-1-32 ura4-D18 ade6-M210 gpl1::natMX4 wdr83::bleMX4
gih35D wdr83D	h- leu-1-32 ura4-D18 ade6-M210 gih35::natMX4 wdr83::bleMX4
gpl1D gih35D wdr83D	h- leu-1-32 ura4-D18 ade6-M210 gpl1::natMX4 gih35::hphMX4 wdr83::bleMX4
rad51D	h- leu1-32 ura4-D18 ade6-M210 rad51::natMX4
saf5D	h- saf5::natMX4

## Sheet: Primers
Primers used for RT-PCR:
Gene	forward primer	reverse primer	Size of PCR products for spliced mRNA/unspliced pre-mRNAs (bp)
cdc2	ATGGAGAATTATCAAAAAGTCGAAA	CTTCTAGAATGGCAAAAATTTACAC	386/(454, 458, 526)
ppk8	CGGAAGAGAACTCTAATAATTTATTTTGCAC	CGCTCTCTTCACTCTCAATGG	213/330
ssb1	ATGGCTGAGCGATTATCCG	AGGAGCACCAGAAGTTGG	132/201
ssb2	CAATAGCGCTTTTTCTCCAGG	ATCAGCGTGAACTTGAGAGG	157/284
ssb3	AGGCGAATCAAGTTGAAGG	CTGCACCGAAGAATCTGG	150/203
swi5	TTGCTTGAACAGCAGAAGG	TGCCAATCATTCCCAAAGC	154/319
rad16	AGTTGGTTGGAGATCTCTCG	CAACATAAGCCAAGGAGAAGG	155/205
rad57	CTTTGATGAGAAAATTGCTTCAGC	TGGAAGCAGAACATCTTACTGG	173/268
act1	AGATGATGCCCCTAGAGC	GAGCCTCAGTCAACAAGC	257/257

## Sheet: Conditions for RT-PCR
Optimized conditions for RT-PCR:
Gene	Tm (°C)	Number of cycles
cdc2	56	30
ppk8	56	30
ssb1	60	30
ssb2	56	30
ssb3	60	30
swi5	60	30
rad16	56	30
rad57	58	32
act1	56	30
